# Supplementary material for: Molecular alterations in high‐grade neuroendocrine tumors of the small intestine
Source: J Pathol. 2025 Dec 19;268(2):215–26. doi: 10.1002/path.70004 (PMC12805610; doi:10.1002/path.70004)
Supplement: Supplementary file 2 — Table S1. Mutations, tumor mutational burden (TMB), and copy number variations in each sample [file PATH-268-215-s002.xlsx]

## Sheet: Cover page
	Molecular alterations in high-grade neuroendocrine tumors of the small intestine
	A Hercent et al. J Pathol https://doi.org/10.1002/path.70004
	Table S1. Mutation, tumor mutational burden (TMB), and copy number variation in each sample

## Sheet: Table S1
Table S1. Mutation, tumor mutational burden (TMB), and copy number variation in each sample.
		WD_ki2_P1	WD_ki15_P1	WD_ki2_P2	WD_ki18_P2	WD_ki0_P3	WD_ki15_P3	WD_ki22_P4	PD_ki60_P5	PD_ki90_P6	PD_ki80_P7	PD_ki80_P8 (No CNV)	PD_ki45_P9	WD_ki2_P10	WD_ki25_P10	WD_ki15_P11 naive MH	WD_ki20_P11 Tumor post TT	WD_ki20_D67P11 MH post TT	PD_ki50_P12	WD_ki20_P13	WD_ki2_P14 PT	WD_ki35_P14 MH	WD_ki1_P15	WD_ki25_P15	WD_ki1_P16 PT	WD_ki15_P16 MM	WD_ki30_P16 HM	PD_ki90_P17	PD_KI70_P18	PD_ki35_P19	PD_ki70_P19	WD_ki18_P20 Pre TT Nod	WD_ki2_P20 post TT Tumor	WD_ki35_P20 post TT Tumor	WD_ki1_P21 PT	WD_ki18_P21 Tumor post TT1	WD_ki40_P21 Tumor post TT2	WD_ki2_P22	WD_ki15_P22	PD_ki90_P23	PD_ki60_P24
		Spatial Heterogeneity	Spatial Heterogeneity	Spatial Heterogeneity	Spatial Heterogeneity	Spatial Heterogeneity	Spatial Heterogeneity							Spatial Heterogeneity	Spatial Heterogeneity	Temporal Heterogeneity	Temporal Heterogeneity	Temporal Heterogeneity			Spatial Heterogeneity	Spatial Heterogeneity			Temporal Heterogeneity	Temporal Heterogeneity	Temporal Heterogeneity			Spatial Heterogeneity	Spatial Heterogeneity	Temporal Heterogeneity	Spatial Heterogeneity	Spatial Heterogeneity	Temporal Heterogeneity	Temporal Heterogeneity	Temporal Heterogeneity	Spatial Heterogeneity	Spatial Heterogeneity
TMB:		6.63	10.08	8.19	15.13	5.04	8.19	no data	77.52	17.02	13.23	427.3	15.76	3.78	4.41	5.3	5.04	5.04	27.1	5.04	4.41	5.04	6.3	6.3	3.78	4.41	4.41	6.93	No data	8.82	8.82	6.93	6.3	6.3	5.04	4.41	5.04	6.3	6.93	11.97	34.03
% tumor cells		0.75	0.62	0.26	0.3	0.61	0.8	No data	0.68	0.7	0.17		0.67	0.47	0.83	0.26	0.95	0.16	0.49	0.67	0.65	0.7	0.75	0.81	0.5	0.26	0.69	0.38	No data	0.63	0.79	0.75	0.28	0.62	0.36	0.32	0.21	0.53	0.34	0.5	0.3
Ploidy		3.19	3.64	7.39	5.99	2.94	2.62	No data	3.87	5.64	5.84		3.85	3.15	2.63	8.7	3.21	9.39	4.4	3.33	2.21	2.03	2.64	2.51	9.6	5.78	3.85	3.59	No data	4.6	4.29	2.57	4.58	2.7	4.18	3.09	5.3	3.84	3.59	4.46	3.43
TP73	chr1		LOH	LOH	LOH	Deep del	Deep del	No data	Del		del	MSM	LOH					deep del	del	del		deep del	LOH	deep del	HCG	deep del	deep del	del	No data	LOH	LOH	del	deep del		deep del	deep del	deep del	del	Deep del	LOH
MTOR	chr1		LOH	LOH	LOH	Del	LOH		STOP+Del		del	STOP	STOP+LOH					deep del	LOH	del		LOH	LOH		HCG		del	LOH		LOH		LOH						del	del	LOH
SDHB	chr1		LOH	LOH	LOH	Del	LOH		MSM+Del		del		LOH						LOH	del		LOH	deep del		HCG		LOH	LOH		LOH					LOH	LOH	del	del	del	LOH
ARID1A	chr1		LOH	LOH	LOH	LOH	LOH		Del		del		LOH						LOH	del		LOH	LOH		HCG		LOH	LOH			STOP+	LOH			HCG	LOH	HCG		del	LOH
MUTYH	chr1		LOH	LOH	LOH	LOH	LOH				HCG		LOH						LOH	del		LOH	LOH		HCG		HCG								HCG				del	LOH
CDKN2C	chr1		LOH	LOH	LOH	LOH	LOH				HCG		LOH						LOH	del		LOH	LOH		HCG		HCG								HCG				del	LOH
DPYD	chr1		LOH	LOH	LOH		LOH		MSM+del				LOH			MSM	LOH		MSM+LOH	del		del	LOH		HCG										HCG	LOH			del	LOH
SETDB1	chr1	LOH	LOH	LOH	LOH		LOH			HCG			LOH		del	LOH			LOH				LOH		HCG						HCG				LOH				del
ELF3	chr1	LOH	LOH	LOH	LOH		LOH			HCG			MSM+LOH			LOH			LOH				LOH		HCG						HCG				LOH				del	LOH
AKT3	chr1	LOH	LOH	LOH	LOH		LOH			HCG						MSM+LOH	LOH		LOH				LOH		HCG			HCG			HCG				LOH				del	STOP+LOH
MYCN	chr2	LOH		LOH		LOH	LOH		LOH		LOH														HCG		del				LOH			LOH	del	del			del	LOH
DNMT3A	chr2	LOH		LOH		LOH	LOH		LOH		LOH		LOH												HCG						LOH			LOH	LOH				del	LOH
ASXL2	chr2	LOH		LOH		LOH	LOH		LOH		MSM+LOH	STOP	LOH			STOP			del						HCG						LOH			LOH	LOH				del	LOH
ALK	chr2	LOH		LOH		LOH	LOH		STOP+LOH		LOH								del						HCG						LOH			LOH	LOH				del	LOH
MSH2	chr2	LOH		LOH		LOH	LOH		LOH		LOH				LOH			deep del	del	deep del	LOH		deep del	deep del	HCG		STOP+				LOH	deep del	deep del	LOH	LOH	LOH		Deep del	Deep del	LOH
MSH6	chr2	LOH		LOH		LOH	LOH		MSM+LOH		LOH				LOH				del	deep del	LOH		del		HCG						LOH	LOH		LOH	LOH	LOH			del	MSM+LOH
FANCL	chr2	LOH		LOH		LOH	LOH		LOH		LOH								MSM+del		LOH		del		HCG						LOH			LOH	LOH	LOH			del	LOH
GLI2	chr2	LOH		LOH			Del		MSM+LOH	LOH		MSM							STOP+						HCG		del	del			HCG	LOH		LOH	del	deep del		del	del	LOH
THSD7B	chr2	LOH	LOH	LOH			LOH		STOP+LOH	LOH			LOH			MSM			LOH				LOH		HCG		del	del			HCG	LOH		LOH	deep del	del		del	del	LOH
TBR1	chr2	LOH	LOH	LOH			LOH		LOH	LOH			LOH			MSM			LOH				LOH		HCG						HCG	LOH		LOH	LOH				del	LOH
PMS1	chr2	LOH	LOH	LOH			LOH		MSM+LOH	LOH			STOP						LOH				LOH		HCG						LOH	LOH		LOH	LOH				del	LOH
SF3B1	chr2	LOH	LOH	LOH			LOH		MSM+LOH	LOH						MSM			LOH				LOH		HCG						LOH	LOH		LOH	LOH				del	LOH
IDH1	chr2	LOH	LOH	LOH			LOH		MSM+LOH	LOH		MSM							LOH				LOH		HCG						LOH	LOH		LOH	LOH				del	LOH
ERBB4	chr2	LOH	LOH	LOH			LOH		MSM+LOH	STOP+LOH			STOP			deep del			STOP+LOH				LOH		HCG		del				LOH	LOH		LOH	LOH				del	LOH
BARD1	chr2	LOH	LOH	LOH			LOH		LOH	LOH				MSM		LOH			LOH				LOH		HCG						LOH	LOH		LOH	del	del			del	LOH
FANCD2	chr3	LOH					LOH		STOP+LOH	MSM+LOH	LOH		LOH	del	LOH	deep del		deep del	LOH		LOH	del	LOH	del	HCG		LOH			LOH	LOH	del	deep del	del	del	deep del	deep del	del	del	del	deep del
VHL	chr3	LOH					LOH		LOH	LOH	LOH		LOH	del	LOH	deep del		deep del	STOP+LOH		LOH	del	LOH	del	HCG		LOH			LOH	LOH	del		del	LOH	deep del	deep del	del	del	del	deep del
TGFBR2	chr3	LOH					LOH		STOP+LOH	LOH	LOH	MSM	LOH					LOH	LOH			del	LOH		HCG					LOH	LOH				LOH	LOH				LOH
MLH1	chr3	LOH					LOH		MSM+LOH	MSM+LOH	LOH		LOH					LOH	LOH			del	LOH		HCG					LOH	LOH				LOH	LOH				LOH
SETD2	chr3	LOH					LOH		STOP+LOH	LOH	LOH						LOH	LOH	LOH			del	LOH		HCG					LOH	LOH				LOH	LOH				LOH
SMARCC1	chr3	LOH					LOH		MSM+LOH	LOH	LOH							LOH	LOH			del	LOH		HCG		LOH	LOH		LOH	LOH				LOH	LOH				LOH
RHOA	chr3	LOH					LOH		LOH	STOP+LOH	LOH							LOH	LOH			del	LOH		HCG		LOH			LOH	LOH				LOH	LOH				LOH
BAP1	chr3	LOH					LOH		LOH	LOH	LOH							LOH	LOH			del	LOH		HCG		LOH			LOH	LOH				LOH	LOH				LOH
PBRM1	chr3	LOH					LOH		MSM+LOH	LOH	LOH							LOH	STOP+LOH			del	LOH		HCG		LOH			LOH	LOH				LOH	LOH				LOH
ROBO1	chr3	LOH				Deep del	LOH		LOH	STOP+LOH	LOH	MSM				MSM+deep del		LOH	STOP+LOH			del	LOH		HCG		del	HCG		LOH	LOH				del	del		del		MSM+LOH
EPHA3	chr3	LOH				Deep del	LOH		LOH	MSM+LOH	LOH							LOH	LOH			del	LOH		HCG		del			LOH	LOH				LOH	del				MSM+LOH
CBLB	chr3	LOH				LOH	LOH		LOH	HCG	LOH							LOH	MSM+LOH			del	LOH		HCG					LOH	LOH				LOH					LOH
RASA2	chr3	LOH				LOH	LOH		LOH	HCG	LOH		MSM			STOP		LOH	LOH				LOH		HCG			LOH		LOH	LOH				LOH					LOH
ATR	chr3	LOH				LOH	LOH		STOP+LOH	HCG	LOH					STOP		LOH	STOP+LOH				LOH		HCG			LOH		LOH	LOH				LOH					LOH
PRKCI	chr3	LOH				LOH	LOH		LOH	HCG	LOH					STOP		LOH	LOH				LOH		HCG					LOH	LOH				LOH					LOH
PIK3CA	chr3	LOH				LOH	LOH		MSM+LOH		LOH	MSM		STOP		MSM		LOH	LOH				LOH		HCG					LOH	LOH				LOH	del				del
TP63	chr3	LOH				LOH	LOH		LOH		LOH							LOH	LOH				LOH		HCG					LOH	LOH				LOH					del
ZDHHC19	Chr3				HCG	HCG	LOH		LOH	HCG	HCG		HCG	HCG		HCG	HCG	HCG	LOH	HCG	HCG		HCG	HCG	HCG		HCG	HCG		LOH	LOH	HCG	HCG	LOH	LOH		HCG	LOH	HCG	HCG	del
WHSC1	chr4			HCG	HCG	LOH			LOH	LOH			LOH						LOH		LOH	LOH	LOH		HCG	HCG		deep del		del		STOP	LOH			LOH				del
SLIT2	chr4			HCG	HCG	Del			STOP+LOH	STOP+del			LOH			MSM			LOH				LOH		HCG	HCG		deep del		LOH						LOH				del
KDR	chr4			HCG	HCG	Del			MSM+LOH	STOP+LOH		MSM	LOH						LOH				LOH		HCG	HCG		deep del		LOH						LOH				del
FAT4	chr4			HCG	HCG	Del	Del		MSM+LOH	LOH		MSM	LOH			STOP			LOH				LOH		HCG	HCG		deep del		LOH					LOH					del
FBXW7	chr4			HCG	HCG	Del	Del		LOH	LOH			LOH						LOH				LOH		HCG	HCG		deep del		LOH	MSM				HCG					del
NAF1	chr4			HCG	HCG	Del	Del		LOH	LOH			LOH						LOH				LOH		HCG	HCG		deep del		LOH					LOH					del
SNX25	chr4			HCG	HCG	Del	Del		LOH	LOH	Deep del		LOH			MSM			LOH				LOH		HCG	HCG		deep del		LOH				LOH	LOH					del
FAT1	chr4			HCG	HCG	Del	Del		MSM+LOH	STOP+MSM+LOH	Deep del		LOH						MSM+LOH+				LOH		HCG	HCG		del		MSM+LOH	LOH	MSM		LOH	LOH					MSM+del
TERT	chr5					Deep del			LOH		Deep del		LOH			HCG		HCG				del	LOH		HCG	HCG	LOH	LOH			LOH				del	del		LOH	LOH		deep del
DROSHA	chr5			HCG	HCG	LOH	LOH		MSM		Deep del		HCG			HCG		HCG					LOH		HCG	HCG		HCG			STOP+						HCG
NIPBL	chr5			HCG	HCG	LOH	LOH		STOP	MSM	HCG	MSM	HCG			HCG		HCG					LOH		HCG	HCG		HCG									HCG
RICTOR	chr5			HCG	HCG	LOH	LOH		STOP	MSM	HCG		HCG			HCG		HCG	STOP+	MSM+			LOH		HCG	HCG		HCG									HCG
IL6ST	chr5			HCG	HCG	LOH	LOH		STOP	STOP+LOH	Deep del		LOH			HCG		HCG	STOP+				LOH		HCG	HCG		deep del		del	del						HCG			LOH
MAP3K1	chr5			HCG	HCG	LOH	LOH			LOH	Deep del		LOH			HCG		HCG					LOH		HCG	HCG		deep del		del	del						HCG			LOH
PIK3R1	chr5			HCG	HCG	LOH	LOH			MSM	Deep del		LOH			HCG		HCG					LOH		HCG	HCG		deep del									HCG			LOH
MSH3	chr5			HCG	HCG	LOH	LOH		MSM		LOH		LOH			HCG		HCG					LOH		HCG	HCG		deep del									HCG			LOH
CHD1	chr5			HCG	HCG	LOH	LOH			MSM	LOH	MSM	LOH			HCG		HCG	MSM+				LOH		HCG	HCG		MSM+deep del		LOH	LOH						HCG			LOH
APC	chr5			HCG	HCG	LOH	LOH		STOP	LOH	STOP+LOH		LOH			HCG	MSM	HCG	MSM+				LOH		HCG	HCG	LOH	STOP+del		LOH	MSM+LOH					LOH	HCG			LOH
PDGFRB	Chr5	LOH	LOH	HCG	HCG		Del		LOH	del	LOH		LOH			HCG		HCG	LOH						HCG	HCG	LOH	del		LOH	LOH				del		HCG			del
NPM1	chr5	LOH	LOH	HCG	HCG		LOH		LOH	del	LOH		LOH			HCG		HCG	LOH		del	LOH			HCG	HCG		deep del		LOH	LOH				LOH	LOH	HCG			del
NSD1	chr5	LOH	LOH	HCG	HCG		LOH		MSM+LOH	LOH	LOH	MSM	LOH			HCG		HCG	LOH		del	LOH			HCG	HCG		del		LOH	LOH				LOH	LOH	HCG			MSM+del
FLT4	chr5	Del		deep del	deep del	Deep del	Deep del		del	LOH	Deep del	MSM	Del			HCG		HCG	LOH		del	deep del			HCG	HCG	del	deep del		LOH	del				deep del	deep del	del	Deep del	del	LOH
DAXX	chr6	LOH	LOH			LOH	LOH			HCG	HCG	MSM				HCG		HCG	LOH				LOH		HCG	HCG										HCG	HCG
FANCE	chr6	LOH	LOH			LOH	LOH			HCG	HCG					HCG		HCG	LOH				LOH		HCG	HCG
CDKN1A	chr6	LOH	LOH			LOH	LOH			HCG	HCG					HCG		HCG	LOH				LOH		HCG	HCG
ZNF292	chr6	LOH	LOH			LOH	LOH		STOP+del		Deep del		LOH			HCG	STOP	HCG	LOH				LOH		HCG	HCG									LOH					LOH
ROS1	chr6	LOH	LOH			LOH	LOH		STOP+del		Deep del		LOH					LOH	LOH				LOH		HCG	HCG		deep del							LOH					LOH	STOP+
MYB	chr6	LOH	LOH			LOH	LOH		STOP+del				LOH					LOH	LOH			LOH	LOH		HCG	HCG		LOH							LOH					LOH
ARID1B	chr6	LOH	LOH						MSM+del			STOP	LOH					LOH	STOP+LOH+				LOH		HCG	HCG									LOH			LOH		LOH
IGF2R	chr6	LOH	LOH						MSM+del	MSM		STOP	LOH					LOH	STOP+LOH+	MSM+			LOH		HCG	HCG									LOH			LOH		LOH
MLLT4	Chr6	MSM+LOH	LOH						STOP+del			MSM	Deep del					LOH	MSM+LOH+				LOH	LOH	HCG	HCG									LOH	LOH		LOH		LOH
PMS2	chr7			HCG	LOH	Del	Del		LOH		Deep del		LOH	Deep del	Deep del	HCG	LOH	HCG	STOP+LOH+				LOH		HCG	HCG				LOH		del	LOH	LOH	del	del	del	Deep del
EGFR	chr7			HCG	LOH	LOH			LOH		Deep del	MSM	LOH			HCG		HCG	LOH				LOH		HCG	HCG							LOH		del	del	del	Deep del
SBDS	chr7			HCG	HCG		LOH		LOH	MSM			LOH			HCG		HCG	LOH				LOH		HCG	HCG	HCG								del	del				LOH
CD36	chr7			HCG	HCG		LOH		LOH				Del			HCG		HCG	LOH				LOH		HCG	HCG									del	del
AKAP9	chr7			HCG	HCG		LOH		MSM+LOH				Del			HCG		HCG	LOH				LOH		STOP+HCG	HCG	HCG					LOH				LOH				MSM+LOH
CDK6	chr7			HCG	HCG		LOH		LOH				Del			HCG		HCG	LOH				LOH		HCG	HCG	HCG			LOH		LOH				LOH				LOH
PIK3CG	chr7			HCG	HCG		LOH		MSM+LOH				Del			HCG		HCG	LOH				LOH		HCG	HCG		del							del					LOH
MET	chr7			HCG	HCG		LOH		MSM+LOH			MSM	MSM+del			HCG		HCG	LOH				LOH		HCG	HCG		LOH							del					LOH
BRAF	chr7			HCG	HCG		LOH		LOH				del			HCG		HCG	LOH				LOH		HCG	HCG									del					LOH
EZH2	chr7			HCG	HCG		LOH		LOH				MSM+del			HCG		HCG	LOH				LOH		HCG	HCG									del	del				LOH
KMT2C	chr7			HCG	HCG	Deep del	LOH		MSM+Del				Deep del	LOH	LOH	LOH	LOH	MSM+HCG	MSM+LOH+			LOH	LOH		HCG	HCG	MSM+LOH					LOH			deep del	LOH				MSM+LOH
WRN	chr8				LOH		LOH		Del				Del+STOP			LOH		LOH					LOH		HCG			deep del		LOH	LOH				del	del	del	LOH		LOH
PREX2	chr8				LOH		LOH						LOH			STOP		LOH					LOH		HCG		del	del		LOH	LOH				del	del	del			LOH
NBN	chr8				LOH								LOH					LOH					LOH		HCG					HCG					HCG				LOH	LOH
MYC	chr8				LOH		LOH						LOH					LOH					LOH		HCG			HCG		HCG					del					LOH
EPPK1	chr8				LOH					MSM+LOH			LOH			MSM+LOH	MSM	MSM+LOH	MSM+				LOH		HCG		del	del		HCG					del	deep del	del	del		LOH
RECQL4	chr8				LOH					LOH			LOH			LOH		LOH			del	del	LOH		HCG		del	MSM+LOH		HCG		LOH			del	del	del			LOH
SMARCA2	chr9			LOH	LOH	Del	Del		MSM+del	LOH		MSM	LOH		del				LOH						HCG					LOH								MSM	del	LOH
JAK2	chr9			LOH	LOH	Del	Del		MSM+del	LOH			MSM+LOH		del				STOP+LOH						HCG					LOH	MSM+								del	LOH
PTPRD	chr9			LOH	LOH	Del	Del		STOP+del	LOH			LOH		del	STOP+			LOH						HCG					LOH									del	LOH
CDKN2A	chr9			LOH	LOH	Del	Del		del	LOH			LOH		del				deep del						HCG	del				LOH			del		deep del	LOH			del	LOH
CDKN2B	chr9			LOH	LOH	Del	Del		del	LOH			LOH		del				deep del						HCG	del				LOH			del		deep del	LOH			del	LOH
FANCG	chr9			LOH	LOH	Del	Del		MSM+del	LOH			LOH		del				del						HCG	del	LOH			LOH			LOH		LOH	LOH	LOH		del	LOH
FANCC	chr9			LOH	LOH	Del	Del		del	LOH			LOH		del				del						HCG		del			LOH					LOH				del	del
IKBKAP	chr9			LOH	LOH	Del	Del		MSM+LOH	LOH		MSM	LOH		del				del						HCG					LOH					LOH				del	LOH
TSC1	chr9			LOH	LOH	Del	Del		LOH	LOH		STOP	LOH		del				del						HCG					LOH					LOH				del	LOH
TRAF2	chr9			LOH	LOH	Del	Del		del	LOH	Deep del		del	Deep del	del	MSM+del	MSM		del	deep del		LOH			HCG		del	deep del		LOH	del	del		LOH	del	deep del	deep del	del	deep del	LOH	deep del
GATA3	chr10			del	LOH	Deep del	Del		MSM+LOH	MSM	Deep del	MSM	del					HCG					LOH		HCG	HCG	LOH	del					LOH		del	del	LOH			del
MYO3A	chr10			del	LOH	Deep del	Del		STOP+LOH	MSM	Deep del	MSM	del					HCG	MSM+				LOH		HCG	HCG	LOH	del					del		del	del	LOH			del
PTEN	chr10				LOH		LOH		LOH		Deep del		Deep del			STOP+HCG		HCG				del	deep del		HCG	HCG											HCG			MSM+del
SMC3	chr10				LOH		LOH		HCG		HCG		LOH					HCG	MSM+			del	LOH		HCG	HCG		LOH									HCG		del	MSM+LOH
FANCF	chr11	LOH		HCG	HCG		LOH		LOH	HCG			LOH					HCG					LOH		HCG		LOH								LOH					del
WDR74	chr11	LOH		HCG	HCG	HCG	HCG		HCG	HCG			LOH					HCG					LOH		HCG		HCG	HCG			HCG			LOH	HCG			HCG		LOH
MEN1	chr11	LOH		HCG	HCG		LOH		HCG	LOH			del					HCG					LOH		HCG		LOH	LOH		LOH	LOH			LOH	LOH			del	del	del
NEAT1	chr11			HCG	HCG	HCG	HCG		HCG	HCG	HCG		LOH	HCG		HCG	HCG	HCG				HCG	LOH	HCG	HCG	HCG	HCG	HCG		HCG	HCG	HCG	HCG	LOH	HCG	HCG	HCG	HCG	LOH	LOH	HCG
FGF3	chr11	LOH		Deep del	deep del	Deep del	Del		del		del		del					HCG		deep del		del	LOH	MSM+deep del	HCG		deep del					deep del			deep del	deep del	deep del	Deep del	del	LOH	deep del
PRKRIR	chr11	LOH		HCG	HCG	LOH	LOH		del		LOH		LOH			HCG		HCG					LOH		HCG									STOP				LOH		LOH
MRE11A	chr11	LOH		Deep del	Deep del	LOH	LOH		MSM+del	STOP	HCG		LOH			deep del	del	deep del	STOP+				LOH		HCG													LOH		LOH
ATM	chr11	LOH		Deep del	Deep del	LOH	LOH		MSM+del		HCG		LOH			MSM+deep del	del	deep del	MSM+				LOH		HCG					HCG					LOH	LOH		LOH		LOH
SDHD	chr11	LOH		Deep del	Deep del	HCG	LOH		del		HCG		MSM+LOH			deep del	del	deep del		MSM			LOH		HCG					HCG					LOH	LOH		LOH		LOH
KMT2A	chr11	LOH		Deep del	Deep del	LOH	LOH		STOP+Del		HCG	STOP	LOH			deep del	del	deep del	MSM+				LOH		HCG					HCG					LOH	LOH		LOH	MSM	LOH
CHEK1	chr11	LOH		HCG	HCG	LOH	LOH		del		LOH		LOH			deep del	del	deep del		LOH	LOH		deep del		HCG					HCG				LOH	LOH	LOH	deep del	LOH		LOH	del
CCND2	chr12	LOH	LOH			LOH					del		HCG		LOH	LOH			LOH				LOH		HCG	LOH	del	del							del	del	deep del		del	LOH
CHD4	chr12	LOH	LOH			LOH			MSM		del	MSM	HCG		LOH	LOH			LOH				LOH		HCG	LOH	LOH	LOH								LOH				LOH
ETV6	chr12	LOH	LOH			LOH							HCG		LOH	LOH			LOH				LOH		HCG	LOH	LOH	deep del								LOH				LOH
CDKN1B	chr12	LOH	LOH			LOH							HCG		LOH	LOH			LOH				LOH		HCG	LOH	deep del	deep del								LOH				LOH
KRAS	chr12	LOH	LOH			LOH			MSM			MSM	HCG		LOH	HCG			LOH				LOH		HCG	LOH	LOH	LOH								LOH				LOH
KMT2D	chr12	LOH	LOH				LOH		MSM			MSM	HCG		LOH				LOH				LOH		HCG	LOH	LOH									LOH				LOH
SMARCD1	chr12	LOH	LOH				LOH						HCG		LOH				LOH				LOH		HCG	LOH	LOH									LOH				LOH
SMUG1	chr12	LOH	LOH				LOH						HCG		LOH				LOH				LOH		HCG	LOH	LOH									LOH				LOH
ERBB3	chr12	LOH	LOH				LOH					MSM	HCG		LOH				LOH				LOH		HCG	LOH	LOH	del												LOH
SMARCC2	chr12	LOH	LOH				LOH		STOP				HCG		LOH				LOH				LOH		HCG	LOH	LOH	LOH												LOH
CDK4	chr12	LOH	LOH				LOH						HCG		LOH				LOH				LOH		HCG	LOH	LOH	LOH												LOH
MDM2	chr12	LOH	LOH				LOH						HCG		LOH				LOH				LOH		HCG	LOH	LOH								LOH					LOH
NAV3	chr12	LOH	LOH	del			LOH		MSM				HCG		LOH	MSM			MSM+LOH				LOH		HCG	LOH	LOH								del	del				LOH
APAF1	chr12	LOH	LOH	del			LOH		MSM+del				HCG		LOH				STOP+LOH				LOH		HCG	LOH	LOH								LOH	del			STOP	LOH
POLE	chr12	LOH	LOH	LOH					MSM+del		del	MSM	HCG		LOH				Del				LOH		HCG	LOH	LOH						LOH		del	del				LOH
FLT3	chr13			LOH	LOH		Del		MSM+del	LOH			LOH			MSM+deep del	LOH	LOH	LOH				LOH		HCG	LOH	LOH	del		LOH		deep del	del	del	del	deep del	del			del
BRCA2	chr13			LOH	LOH		LOH		STOP+del	LOH			LOH			deep del	del	deep del	LOH				LOH		HCG	LOH	LOH			LOH		del	del	del	del	del				del
FOXO1	chr13			LOH	LOH		LOH		del	LOH			LOH			deep del	del	deep del	LOH				LOH		HCG	LOH	LOH					del	del	del	del	del				MSM+del
RB1	chr13			LOH	LOH		LOH		MSM+del	STOP+LOH	Deep del	STOP	LOH			deep del	del	deep del	MSM+LOH				LOH		HCG	LOH	LOH					del	del	del	del	del			STOP	del
FOXA1	chr14	LOH		HCG	HCG		LOH			HCG	LOH	MSM	LOH			HCG		HCG	LOH				LOH		HCG	HCG											HCG
FANCM	chr14	LOH		HCG	HCG		LOH			HCG	LOH	MSM				HCG		HCG	LOH				LOH		HCG	HCG											HCG
RAD51B	chr14	LOH		HCG	HCG		LOH			HCG	LOH	STOP				HCG		HCG	LOH			del	LOH		HCG	HCG				LOH							HCG
DPF3	chr14	LOH		HCG	HCG		LOH			HCG	LOH		MSM			HCG		HCG	LOH			del	LOH		HCG	HCG				LOH							HCG
MLH3	chr14	LOH		HCG	HCG		LOH			HCG	LOH	MSM				HCG		HCG	LOH			del	LOH		HCG	HCG				LOH							HCG
BCL11B	chr14	LOH		HCG	HCG		LOH			HCG	LOH+MSM	MSM				HCG		HCG	LOH			deep del	LOH		HCG	HCG				LOH							HCG
TRAF3	chr14	LOH		HCG	HCG		LOH			MSM+HCG	LOH	MSM				HCG		HCG	STOP+LOH			deep del	LOH		HCG	HCG		LOH		LOH							HCG
THBS1	chr15			LOH					MSM+LOH	LOH	LOH	MSM	LOH			MSM+			LOH			LOH	LOH			deep del	del	del		LOH					del	LOH		del	del	del
RAD51	chr15			LOH					LOH	LOH	LOH		LOH						LOH				LOH			deep del	LOH	LOH		LOH					del			del	del	MSM+del
MGA	chr15			LOH					STOP	LOH	LOH	STOP	STOP+LOH			STOP+			LOH				LOH			deep del	LOH	LOH		LOH								del	del	MSM+del
TCF12	chr15			LOH							LOH		LOH						LOH				LOH			deep del	LOH	LOH		LOH								del	del	MSM+del
MAP2K1	chr15			LOH							LOH		LOH						LOH				LOH			HCG	LOH			LOH								del	del	del
SMAD3	chr15			LOH							LOH		LOH						LOH				LOH			HCG	LOH			LOH								del	del	del
FANCI	chr15			LOH					MSM		LOH		LOH			MSM+		del	LOH				LOH			HCG	LOH			del					del	del		del	deep del	del
BLM	chr15			LOH					LOH		LOH		LOH					del	LOH				LOH			HCG		del		STOP+LOH					del	del		del	deep del	del
TSC2	chr16			Del	deep del	Del	Del		MSM+del		Deep del	MSM	del	del	LOH				deep del	LOH	deep del	deep del		del	HCG	del	LOH	del		del	del		deep del	LOH	del	deep del	deep del	Deep del	Deep del	del	deep del
PKD1	chr16	MSM+		Del	deep del	Del	Del		del	STOP+	Deep del	MSM	del	del	LOH				MSM+deep del	deep del	deep del	deep del		del	MSM+HCG	MSM+del	MSM+LOH	del		del	del		deep del	LOH	del	deep del	LOH	Deep del	Deep del	MSM+del	deep del
CREBBP	chr16			Del	deep del	Del			MSM+del	STOP+	Deep del	MSM	del	del					LOH					del	HCG	del	LOH	LOH		LOH	del		LOH	LOH	LOH		LOH	Deep del	Deep del	del
GRIN2A	chr16			Del	deep del	Del			del		Deep del	MSM	del	del		MSM			LOH					del	HCG	LOH	LOH	del		LOH	del		LOH	LOH	LOH		LOH	Deep del	Deep del	del
PALB2	chr16						LOH		STOP+LOH	LOH	LOH		del			LOH	LOH	LOH	STOP+LOH		LOH	LOH			HCG	del	LOH	del		LOH	del	LOH			LOH	LOH	LOH	MSM+LOH		del
SRCAP	chr16						LOH		STOP+LOH	LOH	LOH	MSM	del			LOH	LOH	LOH	LOH		LOH	LOH			HCG	del	LOH	LOH		LOH	LOH	LOH			LOH	LOH	LOH	LOH		del
BRD7	chr16	MSM					LOH		LOH	LOH	Deep del		LOH			STOP+		LOH	LOH						HCG	del	MSM+LOH	HCG		LOH	LOH					LOH				del	del
CHD9	chr16						LOH		STOP+LOH	LOH	Deep del		LOH			STOP+		LOH	MSM+LOH						HCG	del	LOH	HCG		LOH	LOH					LOH				MSM+del	del
FANCA	chr16			LOH	del	Del	LOH			LOH			LOH		Deep del			LOH	LOH			deep del			HCG	del	LOH			LOH	LOH	LOH	del	LOH	del	deep del			del	del
TP53	chr17	Del				Deep del	Del		Del	LOH	Deep del	MSM	STOP+LOH	del		HCG		HCG	del		LOH					del		STOP+deep del		STOP+LOH+	STOP+del		del		LOH				del	STOP+del	deep del
CHD3	chr17	Del					Del		MSM+del	LOH	MSM	MSM	LOH	del		HCG		HCG	MSM+LOH		LOH					del		deep del		LOH	LOH		del		LOH					del
MAP2K4	chr17	Del				Deep del	Del		del	LOH			LOH	del		HCG		HCG	STOP+LOH		LOH					del		deep del		LOH	LOH		del		LOH				del	del
NCOR1	chr17						Del		LOH	MSM+LOH			LOH	del		HCG		HCG	LOH		LOH					del		deep del		LOH	LOH		del		LOH		LOH		STOP+del	del
NF1	chr17						LOH		STOP+LOH			MSM	LOH	del		HCG		HCG	LOH		LOH					del	LOH	LOH		LOH	LOH		del		LOH	LOH	LOH			del
SUZ12	chr17						LOH		STOP+LOH				LOH	del		HCG		HCG	LOH		LOH					del	LOH	LOH		LOH	LOH				LOH	LOH	LOH			del
CDK12	chr17						LOH		LOH				LOH	del		HCG		HCG	LOH		LOH	LOH				del	LOH	LOH		LOH	LOH				LOH	LOH	LOH	MSM	del	del
ERBB2	chr17						LOH		LOH				LOH	del		HCG		HCG	LOH		LOH	LOH				LOH	LOH	LOH		LOH	HCG				LOH	LOH	LOH		del	del
BRCA1	chr17						LOH? RAS?		STOP+LOH			MSM	LOH	del		HCG		HCG	LOH				LOH				del			LOH	LOH				LOH		LOH		del	LOH
CDC27	chr17								LOH	STOP			LOH	del		HCG		HCG	STOP+LOH		MSM		MSM+LOH	MSM			LOH			LOH	LOH				LOH		LOH		del	LOH
RAD51C	chr17								LOH			MSM	LOH	del		HCG		HCG	LOH				LOH							LOH	LOH				LOH				del	LOH
SMARCD2	chr17								LOH				LOH	del		HCG		HCG	LOH				LOH							HCG	LOH				LOH				del	LOH
RPTOR	chr17			STOP+del					MSM+LOH				LOH	del		HCG		HCG	LOH				LOH				del	del		HCG	LOH				LOH	del		del	del	LOH
SMAD2	chr18	LOH		HCG		Del	Del		del		Deep del		del	del	del			deep del			del		deep del	deep del	HCG			del		HCG	HCG							del	del	del
SMAD4	chr18	LOH		HCG		Del	Del		STOP+del		Deep del		del	del	del	deep del	del	deep del			del		deep del	deep del	HCG			LOH		HCG	HCG							LOH		del
MALT1	chr18	LOH		HCG		Del	Deep del		LOH		LOH	MSM	STOP+del	del	del	MSM+deep del	del	deep del			del		del	del	HCG		del	del		HCG	HCG				del			LOH		del
BCL2	chr18	LOH		HCG		Del	Deep del		LOH		LOH		del	del	del	deep del	del	deep del			del		del	del	HCG		del	del		HCG	HCG		LOH		del			LOH		del
STK11	chr19			LOH	Del	Del			LOH	MSM+del	del		LOH	del		deep del		del	del		del	del	LOH	deep del			del	deep del		LOH	LOH		del		del	deep del	del	del	deep del	del	deep del
TCF3	chr19			LOH	Del	Del			LOH	LOH	del	MSM	LOH	del		del		del	del		del	del	LOH				del	MSM+deep del		LOH	LOH		del		del	deep del	del	del	del		del
MAP2K2	chr19			LOH	Del	Del			LOH	LOH	del	MSM	LOH	del		del		del	del		del	del	LOH				del			LOH	LOH		del		del	deep del	del	del	del		del
DNMT1	chr19			LOH	Del	Del			MSM+LOH	MSM+LOH+	del	MSM	LOH	del		del		del	del		LOH	del	LOH				del			LOH	LOH		del		del	deep del	del	del	del		del
KEAP1	chr19			LOH	Del	Del			LOH	LOH	del		LOH	del		del		del	del		LOH	del	LOH				del			LOH	LOH		del		del	deep del	del	del	del		del
SMARCA4	chr19			LOH	Del	Del			LOH	LOH	del	MSM	LOH	del		del		del	del		LOH	del	LOH				del			LOH	LOH		del		del	deep del	del	Deep del	del		del
NOTCH3	chr19		Deep del	LOH	Del	Del	Del		LOH	MSM+LOH+	del	MSM	LOH	del		del		del	del		del	del	LOH				del			LOH	LOH		del		del	deep del	del	del	del		del
CCNE1	chr19			LOH	Del	Del			LOH		HCG		LOH	del		MSM+deep del		del				del	LOH				del	del		LOH	LOH				del	deep del	del	del	del		del
KMT2B	chr19			LOH	Del	Del			STOP+LOH		del	MSM		del				del				del	LOH					del		LOH	LOH				LOH	del	del	del	del	HCG	del
AKT2	chr19			LOH	Del	Del			MSM+LOH		del	MSM		del				del	del			del	LOH					del		LOH	LOH				LOH	del	del	del	del	LOH	del
AXL	chr19			LOH	Del	Del			MSM+LOH		del	MSM		del				del				del	LOH					del		LOH	LOH				LOH	del	del	del	del	LOH	del
ERCC2	chr19			LOH	Del	Del			LOH		del			del				del	del			del	LOH							LOH	LOH	MSM	del		del	LOH	del		del	LOH	del
PLCB4	chr20								STOP										MSM+LOH				LOH		HCG	HCG	HCG			HCG	HCG						HCG	HCG	HCG
FRG1BP	chr20	Deep del	LOH	Del	Del	Deep del	Deep del		del	LOH	Deep del		del	del		deep del	del	deep del	LOH	deep del	del		deep del	deep del	LOH	deep del	del	deep del		del	del	deep del		deep del	deep del	del	deep del	Deep del	del	del	deep del
ASXL1	chr20											MSM							STOP+LOH				LOH		HCG	HCG	HCG	LOH		HCG	HCG					LOH	HCG
RUNX1	chr21					LOH	LOH					STOP	LOH					HCG	LOH		del		del	del	HCG	HCG		LOH		HCG					LOH			del	deep del	LOH
SMARCB1	chr22			Deep del	deep del	LOH			LOH	LOH		MSM	LOH	del				del	LOH			del		del	HCG			del		LOH					LOH				del	del
CHEK2	chr22			Deep del	deep del	LOH			LOH	MSM+LOH			LOH	del				del	LOH			del		del	HCG			del		LOH					LOH	deep del			del	del
NF2	chr22			Deep del	deep del	LOH			MSM+LOH	LOH		STOP	LOH	del				del	LOH			del		del	HCG			del		LOH					LOH				del	del
EP300	chr22			Deep del	deep del	LOH			STOP+LOH	LOH		MSM	LOH	del		MSM		del	MSM+LOH			del		del	HCG			del		LOH					LOH				del
FANCB	ChrX	Deep del	Deep del										HCG	LOH		deep del	deep del	deep del						deep del		deep del				deep del	deep del				LOH	del	HCG		del		deep del
BCOR	chrX	Deep del	Deep del						MSM				HCG	LOH		deep del	deep del	deep del	MSM					deep del		deep del				deep del	deep del				LOH	LOH	HCG		del		deep del
KDM6A	chrX	Deep del	Deep del						STOP				HCG	LOH		deep del	deep del	deep del						deep del		deep del				deep del	deep del				LOH	LOH	HCG		del	MSM	deep del
SMC1A	chrX	Deep del	Deep del							STOP			HCG	LOH		deep del	deep del	deep del	MSM					deep del		deep del				deep del	deep del				LOH	LOH	HCG	del	del		deep del
AR	chrX	Deep del	Deep del						MSM		inFdel		HCG	LOH	del (qlqaa)	deep del	deep del	deep del	MSM					deep del		deep del				deep del	deep del				deep del	deep del		del	del		deep del
TAF1	chrX	Deep del	Deep del						MSM				HCG	LOH		deep del	deep del	deep del						deep del		deep del				deep del	deep del				del	del		del	del		deep del
ATRX	chrX	Deep del	Deep del						MSM				HCG	LOH		MSM+deep del	deep del	deep del						deep del		deep del				MSM+deep del	deep del				del	del		del	del		deep del
BTK	chrX	Deep del	Deep del						MSM				HCG	LOH		MSM+deep del	deep del	deep del						deep del		deep del				deep del	deep del				del	del		del	del		deep del
CUL4B	chrX	Deep del	Deep del						MSM	MSM			HCG	LOH		deep del	deep del	deep del	STOP					deep del		deep del				deep del	deep del				del	del		del	del		deep del
STAG2	chrX	Deep del	Deep del			MSM							HCG	LOH		deep del	deep del	deep del	MSM					deep del		deep del				deep del	deep del				del	del		del	del	MSM	deep del
PHF6	chrX	Deep del	Deep del										HCG	LOH		deep del	deep del	deep del	MSM					deep del		deep del				deep del	deep del				del	del		del	del		deep del
BRCC3	chrX	Deep del	Deep del								HCG		HCG	LOH		MSM+deep del	deep del	deep del						deep del		deep del				deep del	deep del				LOH	del	HCG	del	del		deep del
	Legends:
	Mutations	In frame deletion/insertion: IFDI																	+RET RAD54L TET1 POLE2 DICER1
		Missense mutation: MSM
		Non sense mutation: NSM
		splice: Spl
		STOP: Sfs/NSM/spl
		High copy gain (> 4): HCG
		Low copy gain (= 3):
		Loss of heterogeneity: LOH
		Homozygous deletion
		SNV+CNA
		LOH: Loss of heterozysity
